# Supplementary material for: Visual Detection of Canine Monocytic Ehrlichiosis Using Polymerase Chain Reaction-Based Lateral Flow Biosensors
Source: Animals (Basel). 2025 Mar 5;15(5):740. doi: 10.3390/ani15050740 (PMC11898506; doi:10.3390/ani15050740)
Supplement: Supplementary file 1 [file animals-15-00740-s001.zip]

Archive with 1 entries (1 files):
- animals-3419800-supplementary.pdf
